# Supplementary material for: Targeting Oncogenic Mutant p53 and BCL-2 for Small Cell Lung Cancer Treatment
Source: Int J Mol Sci. 2023 Aug 23;24(17):13082. doi: 10.3390/ijms241713082 (PMC10487506; doi:10.3390/ijms241713082)
Supplement: Supplementary file 1 [file ijms-24-13082-s001.zip]

Archive with 1 entries (1 files):
- ijms-2570234-supplementary.pdf
